# Supplementary material for: The Influence of Electrode Thickness on the Structure and Water Splitting Performance of Iridium Oxide Nanostructured Films
Source: Nanomaterials (Basel). 2022 Sep 21;12(19):3272. doi: 10.3390/nano12193272 (PMC9565530; doi:10.3390/nano12193272)
Supplement: Supplementary file 1 [file nanomaterials-12-03272-s001.zip]

Archive with 1 entries (1 files):
- nanomaterials-1894148-supplementary.pdf
